# Supplementary material for: MELAS-Derived Neurons Functionally Improve by Mitochondrial Transfer from Highly Purified Mesenchymal Stem Cells (REC)
Source: Int J Mol Sci. 2023 Dec 6;24(24):17186. doi: 10.3390/ijms242417186 (PMC10742994; doi:10.3390/ijms242417186)
Supplement: Supplementary file 1 [file ijms-24-17186-s001.zip]

Archive with 1 entries (1 files):
- ijms-2751408-supplementary.pdf
